# Supplementary material for: Topological constraints strongly affect chromatin reconstitution in silico
Source: Nucleic Acids Res. 2014 Nov 28;43(1):63–73. doi: 10.1093/nar/gku1085 (PMC4288149; doi:10.1093/nar/gku1085)
Supplement: SUPPLEMENTARY DATA [file supp_gku1085_nar-02096-f-2014-File009.zip]

Archive with 1 entries (1 files):
- nar-02096-f-2014-File009.avi
